# Supplementary material for: Endogenous single-strand DNA breaks at RNA polymerase II promoters in Saccharomyces cerevisiae
Source: Nucleic Acids Res. 2018 Aug 24;46(20):10649–68. doi: 10.1093/nar/gky743 (PMC6237785; doi:10.1093/nar/gky743)
Supplement: gky743_supplemental_files [file gky743_supplemental_files.zip]

Archive with 1 entries (1 files):
- gky743_supplemental_files.pdf
